# Supplementary material for: Opioid Utilisation in Hungary: National and Regional Analysis in Ambulatory and Hospital Care Sector
Source: J Clin Med. 2025 Jan 29;14(3):897. doi: 10.3390/jcm14030897 (PMC11818432; doi:10.3390/jcm14030897)
Supplement: Supplementary file 1 [file jcm-14-00897-s001.zip]

Archive with 1 entries (1 files):
- jcm-3411763-supplementary.pdf
